# Supplementary material for: How Attention Changes in Response to Carbohydrate Mouth Rinsing
Source: Nutrients. 2023 Jul 6;15(13):3053. doi: 10.3390/nu15133053 (PMC10346677; doi:10.3390/nu15133053)
Supplement: Supplementary file 1 [file nutrients-15-03053-s001.zip]

Archive with 1 entries (1 files):
- nutrients-2438227-supplementary.pdf
